# Supplementary material for: Molecular Analysis of Antibiotic Resistance Determinants and Plasmids in Malaysian Isolates of Multidrug Resistant Klebsiella pneumoniae
Source: PLoS One. 2015 Jul 23;10(7):e0133654. doi: 10.1371/journal.pone.0133654 (PMC4512681; doi:10.1371/journal.pone.0133654)
Supplement: S1 Table — (XLSX) [file pone.0133654.s001.xlsx]

## Sheet: Supporting Table S1
S1 Table . Plasmid replicons and antibiotic resistance genes detected in 93 K. pneumoniae isolates
Study ID	total number of replicons	Total Plasmid replicons	IncF Plasmid replicons	FAB type	ESBL genes	Other beta-lactamase genes	aminoglycosides resistance genes	trimethoprim/sulfamethoxazole genes	PMQR genes*
M35	0	Non-typable	-	none	CTX-M-15	TEM, OXA-1	-	dfrA	aac(6’)-Ib-cr & qnr-B
K14	0	Non-typable	-	none	CTX-M-15	SHV-11,TEM	aacC2	dfrA	qnr-B
M4	0	Non-typable	-	none	CTX-M-15	SHV-11,TEM,OXA-1	aacC2	dfrA	aac(6’)-Ib-cr & qnr-B
M32	0	Non-typable	-	none	CTX-M-15	SHV-1,TEM,OXA-1	aacC2	dfrA	aac(6’)-Ib-cr
K130	1	FIIK	FIIK2	K2,A-,B-	CTX-M-15	SHV-11,TEM,OXA-1	aacC2	sul1,dfrA	-
M56	1	FIIK	FIIK2	K2,A-,B-	CTX-M-15	SHV-11,TEM	aacC2, aac(6’)-Ib	-	-
M63	1	FIIK	FIIK2	K2,A-,B-	CTX-M-15	SHV-11	aacC2, aac(6’)-Ib	-	-
M102	1	FIIK	FIIK2	K2,A-,B-	CTX-M-15	SHV-11	aacC2, aac(6’)-Ib	-	-
M5	1	FIIK	FIIK8	K8,A-,B-	CTX-M-15	SHV-11,TEM	aacC2	dfrA	-
M58	1	FIIK	FIIK8	K8,A-,B-	CTX-M-15	SHV-11,TEM	aacC2	dfrA	qnr-B
M60	1	FIIK	FIIK2	K2,A-,B-	CTX-M-15	TEM	aacC2	dfrA	qnr-B
M91	1	FIIK	FIIK8	K8,A-,B-	CTX-M-15	SHV-11,TEM	aacC2, aac(6’)-Ib	dfrA	qnr-B
M92	1	FIIK	FIIK8	K8,A-,B-	CTX-M-15	SHV-11,TEM	aacC2	dfrA	qnr-B
M104	1	FIIK	FIIK8	K8,A-,B-	CTX-M-15	SHV-11,TEM	aacC2	dfrA	qnr-B
M37	1	FIIK	FIIK2	K2,A-,B-	CTX-M-15	-	-	sul1	aac(6’)-Ib-cr & qnr-B
K114	1	FIIK	FIIK7	K7,A-,B-	CTX-M-15	-	aacC2	dfrA	aac(6’)-Ib-cr & qnr-B
M66	1	FIIK	FIIK7	K7,A-,B-	CTX-M-15	-	-	sul1	aac(6’)-Ib-cr & qnr-B
M70	1	FIIK	FIIK7	K7,A-,B-	CTX-M-15	-	aacC2	dfrA	aac(6’)-Ib-cr & qnr-B
M73	1	FIIK	FIIK2	K2,A-,B-	CTX-M-15	-	aacC2	sul1	aac(6’)-Ib-cr & qnr-B
M75	1	FIIK	FIIK2	K2,A-,B-	CTX-M-15	-	-	sul1	aac(6’)-Ib-cr & qnr-B
K126	1	FIIK	FIIK2	K2,A-,B-	CTX-M-15	SHV-83,TEM,OXA-1	aacC2	-	aac(6’)-Ib-cr
M33	1	FIB-M	-	none	CTX-M-15	SHV-11,TEM,OXA-1	aacC2	dfrA	aac(6’)-Ib-cr & qnr-B
M46	1	FIIK	FIIK2	K2,A-,B-	CTX-M-15	SHV-11,TEM,OXA-1	aacC2	sul1	aac(6’)-Ib-cr & qnr-B
M67	1	FIB-M	-	none	CTX-M-15	SHV-11,TEM,OXA-1	aacC2	sul1,dfrA	aac(6’)-Ib-cr & qnr-B
M30	1	FIIK	FIIK7	K7,A-,B-	CTX-M-15	SHV-27,TEM,OXA-1	aacC2	dfrA	aac(6’)-Ib-cr & qnr-B
M98	1	FIIK	FIIK2	K2,A-,B-	CTX-M-15	SHV-11	aacC2	sul1	aac(6’)-Ib-cr
K22	1	FIIK	FIIK2	K2,A-,B-	CTX-M-15	SHV-11,TEM	-	sul1	aac(6’)-Ib-cr
K92	1	FIIK	FIIK2	K2,A-,B-	CTX-M-15	SHV-11	aacC2, aac(6’)-Ib	-	-
M38	1	FIIK	FIIK2	K2,A-,B-	CTX-M-15	SHV-11,TEM	-	sul1	aac(6’)-Ib-cr & qnr-B
M81	1	FIIK	FIIK2	K2,A-,B-	CTX-M-15	SHV-11	aacC2, aac(6’)-Ib	-	-
K106	1	FIIK	FIIK2	K2,A-,B-	CTX-M-15	DHA-1,SHV-11,TEM	-	sul1	aac(6’)-Ib-cr & qnr-B
M40	1	FIIK	FIIK2	K2,A-,B-	CTX-M-15	DHA-1,SHV-11,TEM	-	sul1	aac(6’)-Ib-cr & qnr-B
M105	1	FIIK	FIIK2	K2,A-,B-	CTX-M-15	TEM	aacC2	sul1	aac(6’)-Ib-cr & qnr-B
M85	1	FIIK	FIIK7	K7,A-,B-	CTX-M-15	SHV-1,TEM,OXA-1	aacC2	dfrA	aac(6’)-Ib-cr & qnr-B
M90	1	FIIK	FIIK7	K7,A-,B-	CTX-M-15	SHV-1,TEM,OXA-1	aacC2	dfrA	aac(6’)-Ib-cr & qnr-B
M51	1	FIIK	FIIK7	K7,A-,B-	CTX-M-15	SHV-1,OXA-1	aacC2	dfrA	aac(6’)-Ib-cr & qnr-B
M65	1	FIIK	FIIK7	K7,A-,B-	CTX-M-15	-	aacC2	dfrA	aac(6’)-Ib-cr & qnr-B
M100	1	FIIK	FIIK7	K7,A-,B-	CTX-M-15	-	aacC2	dfrA	aac(6’)-Ib-cr & qnr-B
K27	1	FIIK	FIIK7	K7,A-,B-	CTX-M-15	SHV-28,TEM,OXA-1	aacC2	dfrA	aac(6’)-Ib-cr & qnr-B
M77	1	FIIK	FIIK7	K7,A-,B-	CTX-M-15	SHV-28,TEM,OXA-1	aacC2	dfrA	aac(6’)-Ib-cr & qnr-B
M89	1	FIIK	FIIK9	K9,A-,B-	CTX-M-15	SHV-1,TEM,OXA-1	-	dfrA	aac(6’)-Ib-cr & qnr-B
M11	1	FIIK	FIIK2	K2,A-,B-	CTX-M-15	SHV-11,TEM	aacC2	sul1	aac(6’)-Ib-cr
M79	1	FIIK	FIIK2	K2,A-,B-	CTX-M-15	SHV-11,TEM	-	sul1	aac(6’)-Ib-cr & qnr-B
K66	1	N	-	none	CTX-M-3	SHV-27	-	sul1	-
M2	1	FIIK	FIIK7	K7,A-,B-	CTX-M-15	SHV-11,TEM,OXA-1	aacC2	dfrA	aac(6’)-Ib-cr & qnr-B
M57	1	FIIK	FIIK7	K7,A-,B-	CTX-M-15	-	aacC2	dfrA	aac(6’)-Ib-cr & qnr-B
M106	1	FIIK	FIIK7	K7,A-,B-	CTX-M-15	SHV-11,TEM,OXA-1	-	dfrA	aac(6’)-Ib-cr & qnr-B
M109	1	FIIK	FIIK7	K7,A-,B-	CTX-M-15	SHV-11,TEM,OXA-1	-	dfrA	aac(6’)-Ib-cr & qnr-B
M111	1	FIIK	FIIK7	K7,A-,B-	CTX-M-15	SHV-11,TEM,OXA-1	aacC2	dfrA	aac(6’)-Ib-cr & qnr-B
M48	1	FIIK	FIIK7	K7,A-,B-	CTX-M-15	OKP-A-11,TEM,OXA-1	aacC2	dfrA	aac(6’)-Ib-cr & qnr-B
M36	1	FIIK	FIIK2	K2,A-,B-	CTX-M-15	-	aacC2	sul1,dfrA	aac(6’)-Ib-cr & qnr-B
M1	1	FIIK	FIIK2	K2,A-,B-	CTX-M-15	SHV-28,TEM	-	sul1	aac(6’)-Ib-cr & qnr-B
M68	1	FIIK	FIIK2	K2,A-,B-	CTX-M-15	-	aacC2	sul1	aac(6’)-Ib-cr & qnr-B
K103	1	FIIK	FIIK2	K2,A-,B-	CTX-M-15	SHV-28,TEM	aacC2	sul1	aac(6’)-Ib-cr
M47	1	FIIK	FIIK7	K7,A-,B-	CTX-M-15	SHV-28,OXA-1	aacC2	sul1	aac(6’)-Ib-cr & qnr-B
K5	1	FIIK	FIIK9	K9,A-,B-	CTX-M-15	SHV-28,OXA-1	-	dfrA	aac(6’)-Ib-cr & qnr-B
K52	2	FIIK, K	FIIK2	K2,A-,B-	CTX-M-15	SHV-11	aacC2, aac(6’)-Ib	-	-
M15	2	FIIK, R	FIIK2	K2,A-,B-	CTX-M-15	SHV-11,TEM	aacC2	sul1,dfrA	-
M27	2	FIIK, R	FIIK2	K2,A-,B-	CTX-M-15	SHV-11,TEM	aacC2	sul1,dfrA	-
M44	2	FIIK, R	FIIK2	K2,A-,B-	CTX-M-15	SHV-11,TEM	aacC2	sul1,dfrA	-
M49	2	FIIK, R	FIIK2	K2,A-,B-	CTX-M-15	SHV-11,TEM	aacC2	sul1,dfrA	-
M71	2	FIIK, R	FIIK2	K2,A-,B-	CTX-M-15	SHV-11,TEM	aacC2, aac(6’)-Ib	sul1,dfrA	-
M74	2	FIIK, R	FIIK2	K2,A-,B-	CTX-M-15	-	aacC2, aac(6’)-Ib	sul1,dfrA	-
M82	2	FIIK, FIB-M	FIIK2	K2,A-,B-	CTX-M-15	SHV-28	aacC2	sul1,dfrA	aac(6’)-Ib-cr
M99	2	FIIK	FIIK2	K2,A-,B-	CTX-M-15	SHV-28,TEM,OXA-1	-	sul1,dfrA	aac(6’)-Ib-cr
M69	2	FIIK, I1	FIIK9	K9,A-,B-	CTX-M-15	SHV-28,TEM	-	dfrA	-
M96	2	FIIK, R	FIIK2	K2,A-,B-	CTX-M-15	SHV-83	-	sul1	aac(6’)-Ib-cr & qnr-B
M80	2	FIIK, R	FIIK2	K2,A-,B-	CTX-M-15	SHV-83,TEM,OXA-1	aacC2	-	aac(6’)-Ib-cr
M93	2	FIIK, R	FIIK2	K2,A-,B-	CTX-M-15	SHV-83,TEM,OXA-1	aacC2	-	aac(6’)-Ib-cr
M50	2	FIIK, R	FIIK2	K2,A-,B-	CTX-M-15	SHV-11,TEM,OXA-1	aacC2	sul1,dfrA	aac(6’)-Ib-cr & qnr-B
M78	2	FIIK, FIB-M	FIIK7	K7,A-,B-	CTX-M-15	SHV-11,TEM,OXA-1	aacC2	dfrA	aac(6’)-Ib-cr & qnr-B
M84	2	FIIK, R	FIIK2	K2,A-,B-	CTX-M-15	SHV-83,TEM	-	sul1	aac(6’)-Ib-cr
M107	2	FIIK, FIA	FIIK7,A1	K7,A1,B-	CTX-M-15	SHV-1,OXA-1	aacC2	sul1,dfrA	aac(6’)-Ib-cr & qnr-B
M52	2	FIIK, R	FIIK7	K7,A-,B-	CTX-M-15	SHV-28,TEM,OXA-1	aacC2	dfrA	aac(6’)-Ib-cr & qnr-B
M61	2	FIIK, N	FIIK7	K7,A-,B-	CTX-M-15	SHV-11,TEM	-	sul1,dfrA	qnr-B
M87	2	FIIK, HIB-M	FIIK2	K2,A-,B-	CTX-M-15	SHV-75,TEM	-	sul1	aac(6’)-Ib-cr
M59	2	FIIK, FIB-M	FIIK2	K2,A-,B-	CTX-M-15	TEM	-	sul1	aac(6’)-Ib-cr & qnr-B
M110	2	FIIK, R	FIIK9	K9,A-,B-	CTX-M-15	TEM	aacC2	dfrA	qnr-B
K40	2	FIIK, FII	FIIK2	K2,F10,A-,B-	CTX-M-15	SHV-27,TEM	aacC2	sul1	aac(6’)-Ib-cr & qnr-B
K50	2	FIIK, HI2	FIIK5	K5,A-,B-	SHV-12	-	aac(6’)-Ib	sul1	-
M13	2	HI2, Y	-	none	SHV-12	-	aac(6’)-Ib	sul1,dfrA	-
M72	2	FIIK, R	FIIK2	K2,A-,B-	CTX-M-15	TEM-1	-	sul1	aac(6’)-Ib-cr & qnr-B
K109	3	FIIK, R, HI2	FIIK2	K2,A-,B-	CTX-M-15	SHV-11,TEM	aacC2	sul1,dfrA	-
M21	3	FIIK, R, I1	FIIK2	K2,A-,B-	CTX-M-15	SHV-11,TEM	aacC2	sul1,dfrA	-
M103	3	FII, FIA, FIB	F1,A1,B16	F1,A1,B16	CTX-M-15	OKP-B-15,OXA-1	aacC2	sul1,dfrA	aac(6’)-Ib-cr
K129	3	FIIK, N, A/C	FIIK10	K10,A-,B	SHV-12	-	aacC2	sul1,dfrA	aac(6’)-Ib-cr
M95	3	FIIK, FIB, FII	F2,A-,B1	K7,F2,A-,B1	CTX-M-15	SHV-1,TEM,OXA-1	aacC2	dfrA	aac(6’)-Ib-cr & qnr-B
K24	3	FIIK, FIB-M, HIB-M	FIIK2	K2,A-,B-	CTX-M-15	SHV-144,TEM	-	sul1	aac(6’)-Ib-cr & qnr-B
K112	3	FIIK, HI2, Y	FIIK5	K5,A-,B-	SHV-12	-	aac(6’)-Ib	sul1	-
M28	3	FIIK, HI2, Y	FIIK5	K5,A-,B-	SHV-12	-	aac(6’)-Ib	sul1	-
K12	3	FIIK, R, N	FIIK4	K4,A-,B-	CTX-M-63	SHV-1	aadB	sul1	qnr-S
M86	4	FIIK, R, N, X1	FIIK5	K5,A-,B-	SHV-12	-	-	sul1,dfrA	-
NDM-2012 #	4	FIIK, R, FIB-M, HIB-M	FIIK5	K5,A-,B-	CTX-M-15	NDM-1, OXA-232,SHV-28,OXA-1	aacC2, armA	sul1,dfrA	aac(6’)-Ib-cr & qnr-B
*PMQR=plasmid-mediated quinolone resistance,QRDRs= quinolone resistance-determining regions. Al-Marzooq, F., Mohd Yusof, M. Y., & Tay, S. T. (2014). Molecular analysis of ciprofloxacin resistance mechanisms in Malaysian ESBL-producing
Klebsiella pneumoniae isolates and development of mismatch amplification mutation assays (MAMA) for rapid detection of gyrA and parC mutations. Biomed Res Int, 2014: 601630.
# Al-Marzooq, F., Ngeow, Y. F., & Tay, S. T. (2015). Emergence of Klebsiella pneumoniae producing dual carbapenemases (NDM-1 and OXA-232) and 16S rRNA methylase (armA) isolated from a Malaysian patient returning from
India. International Journal of Antimicrobial Agents (in press).
- : not detected
