# Supplementary material for: Molecular Analysis of Antibiotic Resistance Determinants and Plasmids in Malaysian Isolates of Multidrug Resistant Klebsiella pneumoniae
Source: PLoS One. 2015 Jul 23;10(7):e0133654. doi: 10.1371/journal.pone.0133654 (PMC4512681; doi:10.1371/journal.pone.0133654)
Supplement: S2 Table — The isolates were arranged according to the results of conjugation experiments. Plasmids size and number are shown for the donors and transconjugants. FIIK replicons in the transconjugant plasmids were detected by PCR and confirmed by sequence analysis of 8 representative amplicons (indicated by asterisk). (XLSX) [file pone.0133654.s002.xlsx]

## Sheet: Supporting Table S2
S2 Table . Details of 43 K. pneumoniae isolates used as donors in the conjugation experiments. The isolates were arranged according to the results of conjugation experiments.
Plasmids size and number are shown for the donors and transconjugants. FIIK replicons in the transconjugant plasmids were detected by PCR and confirmed by sequence analysis of 8 representative amplicons (indicated by asterisk).
Study ID	K. pneumoniae donor isolates								Conjugation results	Transconjugants
	ESBL genes		No. of plasmids		Estimated Plasmid		Plasmid replicons	Total No. of replicons		Estimated	Plasmids Replicons
					size (kb)					Plasmid size (kb)
K5	CTX-M-15		1		100		FIIK-9	1	+	100	FIIK*
K24	CTX-M-15		3		100, 4, 3		FIIK-2, FIB-M, HIB-M	3	+	100	FIIK*
K66	CTX-M-3		2		60, 3		N	1	+	60	non-typable
K106	CTX-M-15		4		100, 6, 5 , 3		FIIK-2	1	+	100, 5, 3	FIIK
K109	CTX-M-15		2		100, 5		FIIK-2, R, HI2	3	+	100, 5	FIIK
K129	SHV-12		3		100, 60, 4		FIIK-10, N, A/C	3	+	100	N
M2	CTX-M-15		2		100, 4		FIIK-7	1	+	100	FIIK*
M21	CTX-M-15		2		100, 5		FIIK-2, R, I1	3	+	100, 5	FIIK
M32	CTX-M-15		3		100, 4, 3.5		non-typable	0	+	100	non-typable
M35	CTX-M-15		1		100		non-typable	0	+	100	non-typable
M40	CTX-M-15		4		100, 6, 5, 3		FIIK-2	1	+	100, 5 , 3	FIIK
M44	CTX-M-15		4		100, 60, 6, 5		FIIK-2, R	2	+	100, 5	FIIK
M46	CTX-M-15		1		100		FIIK-2, FIB-M	2	+	100	FIIK
M52	CTX-M-15		1		100		FIIK-7, R	2	+	100	FIIK
M56	CTX-M-15		2		100, 5		FIIK-2	1	+	100, 5	FIIK
M61	CTX-M-15		3		100, 60, 8		FIIK-7, N	2	+	100	FIIK
M69	CTX-M-15		1		100		FIIK-9, I1	2	+	100	FIIK*
M72	CTX-M-15		2		100, 3.5		FIIK-2, R	2	+	100	FIIK
M78	CTX-M-15		1		100		FIIK-7, FIB-M	2	+	100	FIIK
M84	CTX-M-15		1		100		FIIK-2, R	2	+	100	FIIK*
M86	SHV-12		4		90, 10, 5, 2.5		FIIK-5, R, N, X1	4	+	90	R
M87	CTX-M-15		3		100, 5, 2		FIIK-2, HIB-M	2	+	100	FIIK*
M89	CTX-M-15		1		100		FIIK-9	1	+	100	FIIK*
M95	CTX-M-15		1		100		FIIK-7, FII-2, FIB-1	3	+	100	FIIK
M99	CTX-M-15		2		100, 1.5		FIIK-2	1	+	100	FIIK
M110	CTX-M-15		2		100, 4		FIIK-9, R	2	+	100, 4	FIIK, R
M111	CTX-M-15		2		100, 4.5		FIIK-7	1	+	100	FIIK*
K12	CTX-M-63		6		100, 60, 30, 6, 5, 4		FIIK-4, R, N	3	-	-	-
K14	CTX-M-15		2		100, 5		non-typable	0	-	-	-
K50	SHV-12		3		100, 4, 3.5		FIIK-5, HI2	2	-	-	-
K112	SHV-12		3		100, 4, 3.5		FIIK-5, HI2,Y	3	-	-	-
M4	CTX-M-15		2		100, 3.5		non-typable	0	-	-	-
M5	CTX-M-15		2		100, 5		FIIK-8	1	-	-	-
M13	SHV-12		2		100, 4		HI2,Y	2	-	-	-
M28	SHV-12		3		100, 4, 3.5		FIIK-5, HI2,Y	3	-	-	-
M33	CTX-M-15		1		100		FIB-M	1	-	-	-
M58	CTX-M-15		2		50, 5		FIIK-8	1	-	-	-
M67	CTX-M-15		1		100		FIB-M	1	-	-	-
M91	CTX-M-15		3		100, 50, 5		FIIK-8	1	-	-	-
M92	CTX-M-15		2		100, 50		FIIK-8	1	-	-	-
M103	CTX-M-15		1		100		FII-1, FIA-1, FIB-16	3	-	-	-
M104	CTX-M-15		2		100, 50		FIIK-8	1	-	-	-
NDM-2012	CTX-M-15		3		100, 60, 6		FIIK-5, R, FIB-M, HIB-M	4	-	-	-
+ : successful conjugation, - : failed conjugation
