# Supplementary material for: Molecular Analysis of Antibiotic Resistance Determinants and Plasmids in Malaysian Isolates of Multidrug Resistant Klebsiella pneumoniae
Source: PLoS One. 2015 Jul 23;10(7):e0133654. doi: 10.1371/journal.pone.0133654 (PMC4512681; doi:10.1371/journal.pone.0133654)
Supplement: S3 Table — (XLSX) [file pone.0133654.s003.xlsx]

## Sheet: Supporting Table S3
S3 Table. MICs (µg/ml) of various antibiotics and resistance determinants detected in K. pneumoniae donor isolates and the transconjugants
Study ID	Beta lactams					Aminoglycosides			Fluoroquinolones		Cotrimoxazole
	MIC				resistance genes	MIC		resistance genes	MIC	resistance genes	MIC	resistance genes
	CAZ	CTX	TZP	ATM		GM	AMK		CIP
E. coli strain J53 AzR	0.5	0.125	2	0.094	None	0.25	1	None	0.016	None	0.125	None
K5	16	64	4	16	CTX-M-15, OXA-1, SHV-28	0.5	4	N	2	qnrB, aac(6’)-Ib-cr	≥32	dfrA
T-K5	8	32	2	16	CTX-M-15, OXA-1	0.38	1.5	N	0.75	qnrB, aac(6’)-Ib-cr	≥32	dfrA
K24	16	≥256	4	16	CTX-M-15, TEM, SHV-144	0.5	2	N	2	qnrB, aac(6’)-Ib-cr	≥32	sul1
T-K24	8	≥256	4	16	CTX-M-15, TEM	0.38	2	N	0.5	qnrB, aac(6’)-Ib-cr	≥32	sul1
K66	4	48	8	16	CTX-M-3, SHV-27	0.25	1	N	≥32	gyrA83 & parC80 mutations	≥32	sul1
T-K66	1.5	48	2	8	CTX-M-3	0.25	1	N	0.016	N	0.125	N
K106	192	≥256	16	≥256	CTX-M-15, TEM, SHV-11	0.25	2	N	≥32	gyrA83 & parC84 mutations, qnrB, aac(6’)-Ib-cr	≥32	sul1
T-K106	16	≥256	2	48	CTX-M-15, TEM	0.25	1	N	0.5	qnrB, aac(6’)-Ib-cr	≥32	sul1
K109	≥256	≥256	≥128	≥256	CTX-M-15, TEM, SHV-11	64	1.5	aacC2	32	gyrA83, gyrA87 & parC80 mutations	≥32	sul1,dfrA
T-K109	16	96	2	48	CTX-M-15, TEM, SHV-11	64	1	aacC2	0.016	N	≥32	sul1,dfrA
K129	≥256	48	48	≥256	SHV-12	32	4	aacC2	0.19	aac(6’)-Ib-cr	≥32	sul1,dfrA
T-K129	≥256	16	2	≥256	SHV-12	0.5	1	N	0.023	aac(6’)-Ib-cr	≥32	sul1,dfrA
M2	16	48	8	16	CTX-M-15, TEM, OXA-1, SHV-11	24	4	aacC2	≥32	gyrA83 & parC80 mutations, qnrB, aac(6’)-Ib-cr	≥32	dfrA
T-M2	8	48	2	16	CTX-M-15, TEM, OXA-1	16	3	aacC2	0.75	qnrB, aac(6’)-Ib-cr	≥32	dfrA
M21	48	128	12	128	CTX-M-15, TEM, SHV-11	64	1.5	aacC2	0.5	gyrA83 mutation	≥32	sul1,dfrA
T-M21	16	96	2	48	CTX-M-15, TEM, SHV-11	64	1.5	aacC2	0.016	N	≥32	sul1,dfrA
M32	32	≥256	4	64	CTX-M-15, TEM, OXA-1, SHV-1	24	4	aacC2	0.38	aac(6’)-Ib-cr	≥32	dfrA
T-M32	16	96	2	64	CTX-M-15, TEM, OXA-1	16	1.5	aacC2	0.023	aac(6’)-Ib-cr	0.125	N
M35	16	≥256	24	24	CTX-M-15, TEM,OXA-1, SHV-1	0.75	4	N	2	qnrB, aac(6’)-Ib-cr	≥32	dfrA
T-M35	8	128	4	24	CTX-M-15, TEM, OXA-1	0.75	2	N	0.75	qnrB, aac(6’)-Ib-cr	≥32	dfrA
M40	64	≥256	≥128	≥256	CTX-M-15, TEM, SHV-11	0.25	2	N	≥32	gyrA83 & parC84 mutations, qnrB, aac(6’)-Ib-cr	≥32	sul1
T-M40	16	128	4	48	CTX-M-15, TEM	0.25	1.5	N	0.5	qnrB, aac(6’)-Ib-cr	≥32	sul1
M44	96	≥256	≥128	≥256	CTX-M-15, TEM, SHV-11	48	1.5	aacC2	32	gyrA83, gyrA87 & parC80 mutations	≥32	sul1,dfrA
T-M44	32	64	3	64	CTX-M-15, TEM, SHV-11	48	1.5	aacC2	0.016	N	≥32	sul1,dfrA
M46	48	≥256	32	48	CTX-M-15, TEM, OXA-1, SHV-11	24	4	aacC2	2	qnrB, aac(6’)-Ib-cr	≥32	sul1
T-M46	16	64	2	48	CTX-M-15, TEM, OXA-1	0.38	1	N	0.5	qnrB, aac(6’)-Ib-cr	≥32	sul1
M52	16	96	8	24	CTX-M-15, TEM, OXA-1, SHV-28	32	3	aacC2	≥32	gyrA83 & parC80 mutations, qnrB, aac(6’)-Ib-cr	≥32	dfrA
T-M52	16	96	2	24	CTX-M-15, TEM, OXA-1	16	3	aacC2	0.75	qnrB, aac(6’)-Ib-cr	≥32	dfrA
M56	128	≥256	≥128	≥256	CTX-M-15, TEM, SHV-11	64	16	aacC2, aac(6ˊ)-Ib	≥32	gyrA83, gyrA87 & parC80 mutations	0.38	N
T-M56	16	192	4	64	CTX-M-15, TEM, SHV-11	48	8	aacC2, aac(6ˊ)-Ib	0.016	N	0.125	N
M61	16	≥256	3	24	CTX-M-15, TEM, SHV-11	0.38	1	N	0.75	qnrB	≥32	sul1,dfrA
T-M61	16	192	2	24	CTX-M-15, TEM	0.38	1	N	0.19	qnrB	≥32	sul1,dfrA
M69	32	≥256	4	48	CTX-M-15, TEM, SHV-28	0.38	1.5	N	≥32	gyrA83, gyrA87 & parC80 mutations	≥32	dfrA
T-M69	16	96	2	48	CTX-M-15, TEM	0.38	1	N	0.016	N	≥32	dfrA
M72	16	128	6	32	CTX-M-15, TEM	0.5	2	N	1	qnrB, aac(6’)-Ib-cr	≥32	sul1
T-M72	16	64	2	32	CTX-M-15, TEM	0.25	1	N	0.5	qnrB, aac(6’)-Ib-cr	≥32	sul1
M78	24	192	8	32	CTX-M-15, TEM, OXA-1, SHV-11	24	4	aacC2	2	qnrB, aac(6’)-Ib-cr	≥32	dfrA
T-M78	16	96	4	32	CTX-M-15, TEM, OXA-1	16	2	aacC2	0.75	qnrB, aac(6’)-Ib-cr	≥32	dfrA
M84	32	≥256	16	96	CTX-M-15, TEM, SHV-83	0.38	2	N	0.38	aac(6’)-Ib-cr	≥32	sul1
T-M84	16	128	2	64	CTX-M-15, TEM	0.38	1	N	0.032	aac(6’)-Ib-cr	≥32	sul1
M86	≥256	16	4	≥256	SHV-12	0.75	1.5	N	≥32	gyrA83 & parC80 mutations	≥32	sul1,dfrA
T-M86	128	8	2	≥256	SHV-12	0.25	1.5	N	0.016	N	≥32	sul1,dfrA
M87	24	≥256	4	32	CTX-M-15, TEM, SHV-75	0.5	3	N	0.125	aac(6’)-Ib-cr	≥32	sul1
T-M87	16	192	2	32	CTX-M-15, TEM	0.38	1	N	0.032	aac(6’)-Ib-cr	≥32	sul1
M89	24	≥256	8	48	CTX-M-15, TEM, OXA-1, SHV-1	0.75	6	N	2	qnrB, aac(6’)-Ib-cr	≥32	dfrA
T-M89	16	≥256	4	48	CTX-M-15, TEM, OXA-1	0.75	2	N	0.75	qnrB, aac(6’)-Ib-cr	≥32	dfrA
M95	8	48	8	24	CTX-M-15, TEM, OXA-1	24	4	aacC2	2	qnrB, aac(6’)-Ib-cr	≥32	dfrA
T-M95	8	48	4	24	CTX-M-15, TEM, OXA-1	16	2	aacC2	0.5	qnrB, aac(6’)-Ib-cr	≥32	dfrA
M99	24	128	32	32	CTX-M-15, TEM, OXA-1, SHV-28	0.75	12	N	≥32	gyrA83, gyrA87 & parC80 mutations, aac(6’)-Ib-cr	≥32	sul1,dfrA
T-M99	16	96	2	32	CTX-M-15, TEM, OXA-1	0.5	1	N	0.016	N	≥32	sul1,dfrA
M110	32	≥256	3	48	CTX-M-15, TEM, SHV-1	96	2	aacC2	0.5	qnrB	≥32	dfrA
T-M110	32	96	2	48	CTX-M-15, TEM	48	1	aacC2	0.19	qnrB	≥32	dfrA
M111	16	64	6	32	CTX-M-15, TEM, OXA-1, SHV-11	32	8	aacC2	≥32	gyrA83 & parC80 mutations, qnrB, aac(6’)-Ib-cr	≥32	dfrA
T-M111	8	64	4	32	CTX-M-15, TEM, OXA-1	16	3	aacC2	0.75	qnrB, aac(6’)-Ib-cr	≥32	dfrA
N: not detected
